# Supplementary material for: Identification and Characterization of Cancer-Related Risk Metabolic Subpathways Reveal Their Functional Significance in Cancer
Source: Int J Mol Sci. 2026 May 10;27(10):4246. doi: 10.3390/ijms27104246 (PMC13207224; doi:10.3390/ijms27104246)
Supplement: Supplementary file 1 [file ijms-27-04246-s001.zip]

Archive with 1 entries (1 files):
- ijms-4216128-supplementary.pdf
